# Supplementary material for: Effects of Xylooligosaccharides on Lipid Metabolism, Inflammation, and Gut Microbiota in C57BL/6J Mice Fed a High-Fat Diet
Source: Front Pharmacol. 2021 Nov 22;12:791614. doi: 10.3389/fphar.2021.791614 (PMC8645984; doi:10.3389/fphar.2021.791614)
Supplement: Supplementary file 1 [file DataSheet1.ZIP]

Archive with 1 entries (1 files):
- Data Sheet 1.ZIP
